# Supplementary material for: Mouse Hepatic Tumor Vascular Imaging by Experimental Selective Angiography
Source: PLoS One. 2015 Jul 1;10(7):e0131687. doi: 10.1371/journal.pone.0131687 (PMC4489182; doi:10.1371/journal.pone.0131687)
Supplement: S1 File — (XLSX) [file pone.0131687.s001.xlsx]

## Sheet: Sheet1
mouse model	strain	cells injected	tumor production	tumor number	cannulation	experimental procedure	technical aspect	observation
wild type	C57BL/6J	N.A.	N.A.	N.A.	heart left ventrile	Latex arteriography	success	vessel structure
wild type	C57BL/6J	N.A.	N.A.	N.A.	heart left ventrile	Latex arteriography	success	vessel structure
wild type	C57BL/6J	N.A.	N.A.	N.A.	heart left ventrile	Latex arteriography	cannulation failure	vessel structure
wild type	C57BL/6J	N.A.	N.A.	N.A.	main portal vein	Latex portography	success	vessel structure
wild type	C57BL/6J	N.A.	N.A.	N.A.	main portal vein	Latex portography	success	vessel structure
wild type	C57BL/6J	N.A.	N.A.	N.A.	inferior vena cava	Latex venography	success	vessel structure
wild type	C57BL/6J	N.A.	N.A.	N.A.	inferior vena cava	Latex venography	success	vessel structure
LLC implantation	C57BL/6J	2.5 × 105 cells	mass formation	1	heart left ventrile	Latex arteriography	success	hypervascular mass
LLC implantation	C57BL/6J	2.5 × 105 cells	mass formation	1	heart left ventrile	Latex arteriography	success	hypervascular mass
LLC implantation	C57BL/6J	2.5 × 105 cells	mass formation	1	heart left ventrile	Latex arteriography	success	hypervascular mass
LLC implantation	C57BL/6J	2.5 × 105 cells	mass formation	1	heart left ventrile	Latex arteriography	success	hypervascular mass
LLC implantation	C57BL/6J	2.5 × 105 cells	mass formation	1	heart left ventrile	Latex arteriography	success	hypervascular mass
LLC implantation	C57BL/6J	2.5 × 105 cells	mass formation	1	heart left ventrile	Latex arteriography	success	hypervascular mass
LLC implantation	C57BL/6J	2.5 × 105 cells	mass formation	1	heart left ventrile	Latex arteriography	success	hypervascular mass
LLC implantation	C57BL/6J	2.5 × 105 cells	mass formation	1	heart left ventrile	Latex arteriography	success	hypervascular mass
LLC implantation	C57BL/6J	2.5 × 105 cells	mass formation	1	heart left ventrile	Latex arteriography	success	hypervascular mass
LLC implantation	C57BL/6J	2.5 × 105 cells	mass formation	1	heart left ventrile	Latex arteriography	cannulation failure	N.A.
LLC implantation	C57BL/6J	2.5 × 105 cells	mass formation	1	heart left ventrile	Latex arteriography	cannulation failure	N.A.
LLC implantation	C57BL/6J	2.5 × 105 cells	mass formation	1	main portal vein	Latex portography	success	hypovascular mass
LLC implantation	C57BL/6J	2.5 × 105 cells	mass formation	1	main portal vein	Latex portography	success	hypovascular mass
LLC implantation	C57BL/6J	2.5 × 105 cells	mass formation	1	main portal vein	Latex portography	success	hypovascular mass
LLC implantation	C57BL/6J	2.5 × 105 cells	mass formation	1	main portal vein	Latex portography	success	hypovascular mass
LLC implantation	C57BL/6J	2.5 × 105 cells	mass formation	1	main portal vein	Latex portography	success	hypovascular mass
LLC implantation	C57BL/6J	2.5 × 105 cells	mass formation	1	main portal vein	Latex portography	success	hypovascular mass
LLC implantation	C57BL/6J	2.5 × 105 cells	mass formation	1	main portal vein	Latex portography	success	hypovascular mass
LLC implantation	C57BL/6J	2.5 × 105 cells	mass formation	1	main portal vein	Latex portography	success	hypovascular mass
LLC implantation	C57BL/6J	2.5 × 105 cells	mass formation	1	main portal vein	Latex portography	cannulation failure	N.A.
B16/F10 implantation	C57BL/6J	2.5 × 105 cells	mass formation	1	heart left ventrile	Latex arteriography	success	not determined (extensive black pigmentation, some vascularity)
B16/F10 implantation	C57BL/6J	2.5 × 105 cells	mass formation	1	heart left ventrile	Latex arteriography	success	not determined (extensive black pigmentation, some vascularity)
B16/F10 implantation	C57BL/6J	2.5 × 105 cells	mass formation	1	heart left ventrile	Latex arteriography	success	not determined (extensive black pigmentation, some vascularity)
B16/F10 implantation	C57BL/6J	2.5 × 105 cells	mass formation	1	heart left ventrile	Latex arteriography	success	not determined (extensive black pigmentation, some vascularity)
B16/F10 implantation	C57BL/6J	2.5 × 105 cells	mass formation	1	heart left ventrile	Latex arteriography	success	not determined (extensive black pigmentation, some vascularity)
B16/F10 implantation	C57BL/6J	2.5 × 105 cells	mass formation	1	heart left ventrile	Latex arteriography	success	not determined (extensive black pigmentation, some vascularity)
B16/F10 implantation	C57BL/6J	2.5 × 105 cells	mass formation	1	heart left ventrile	Latex arteriography	success	not determined (extensive black pigmentation, some vascularity)
B16/F10 implantation	C57BL/6J	2.5 × 105 cells	mass formation	1	heart left ventrile	Latex arteriography	success	not determined (extensive black pigmentation, some vascularity)
B16/F10 implantation	C57BL/6J	2.5 × 105 cells	mass formation	1	heart left ventrile	Latex arteriography	cannulation failure	N.A.
Hepa1c1c7 implantation	C57BL/6J	2.5 × 105 cells	no tumor growth	N.A.	N.A.	N.A.	N.A.	N.A.
Hepa1c1c7 implantation	C57BL/6J	2.5 × 105 cells	no tumor growth	N.A.	N.A.	N.A.	N.A.	N.A.
Hepa1c1c7 implantation	C57BL/6J	2.5 × 105 cells	no tumor growth	N.A.	N.A.	N.A.	N.A.	N.A.
Hepa1c1c7 implantation	C57BL/6J	2.5 × 105 cells	no tumor growth	N.A.	N.A.	N.A.	N.A.	N.A.
Hepa1c1c7 implantation	C57BL/6J	2.5 × 105 cells	no tumor growth	N.A.	N.A.	N.A.	N.A.	N.A.
Hepa1c1c7 implantation	C57BL/6J	2.5 × 105 cells	no tumor growth	N.A.	N.A.	N.A.	N.A.	N.A.
Hepa1c1c7 implantation	C57BL/6J	2.5 × 105 cells	no tumor growth	N.A.	N.A.	N.A.	N.A.	N.A.
Hepa1c1c7 implantation	C57BL/6J	2.5 × 105 cells	no tumor growth	N.A.	N.A.	N.A.	N.A.	N.A.
Hepa1c1c7 implantation	C57BL/6J	2.5 × 105 cells	no tumor growth	N.A.	N.A.	N.A.	N.A.	N.A.
Hepa1c1c7 implantation	C57BL/6J	2.5 × 105 cells	no tumor growth	N.A.	N.A.	N.A.	N.A.	N.A.
Hepa1c1c7 implantation	C57BL/6J	1 × 106 cells	no tumor growth	N.A.	N.A.	N.A.	N.A.	N.A.
Hepa1c1c7 implantation	C57BL/6J	1 × 106 cells	no tumor growth	N.A.	N.A.	N.A.	N.A.	N.A.
Hepa1c1c7 implantation	C57BL/6J	1 × 106 cells	no tumor growth	N.A.	N.A.	N.A.	N.A.	N.A.
Hepa1c1c7 implantation	C57BL/6J	1 × 106 cells	no tumor growth	N.A.	N.A.	N.A.	N.A.	N.A.
Hepa1c1c7 implantation	C57BL/6J	1 × 106 cells	no tumor growth	N.A.	N.A.	N.A.	N.A.	N.A.
Hepa1c1c7 implantation	C57BL/6J	1 × 106 cells	no tumor growth	N.A.	N.A.	N.A.	N.A.	N.A.
Hepa1c1c7 implantation	C57BL/6J	1 × 106 cells	no tumor growth	N.A.	N.A.	N.A.	N.A.	N.A.
Hepa1c1c7 implantation	C57BL/6J	1 × 106 cells	no tumor growth	N.A.	N.A.	N.A.	N.A.	N.A.
Hepa1c1c7 implantation	C57BL/6J	1 × 106 cells	no tumor growth	N.A.	N.A.	N.A.	N.A.	N.A.
Hepa1c1c7 implantation	C57BL/6J	1 × 106 cells	no tumor growth	N.A.	N.A.	N.A.	N.A.	N.A.
Hepa1c1c7 implantation	C57BL/6J	5 × 106 cells	no tumor growth	N.A.	N.A.	N.A.	N.A.	N.A.
Hepa1c1c7 implantation	C57BL/6J	5 × 106 cells	no tumor growth	N.A.	N.A.	N.A.	N.A.	N.A.
Hepa1c1c7 implantation	C57BL/6J	5 × 106 cells	no tumor growth	N.A.	N.A.	N.A.	N.A.	N.A.
Hepa1c1c7 implantation	C57BL/6J	5 × 106 cells	no tumor growth	N.A.	N.A.	N.A.	N.A.	N.A.
Hepa1c1c7 implantation	C57BL/6J	5 × 106 cells	no tumor growth	N.A.	N.A.	N.A.	N.A.	N.A.
Albumin-Cre/MST1fl/fl/MST2 fl/fl	C57BL/6J	N.A.	mass formation	Numerous (uncountable)	N.A.	histologic analysis	N.A.	N.A.
Albumin-Cre/MST1fl/fl/MST2 fl/fl	C57BL/6J	N.A.	mass formation	Numerous (uncountable)	N.A.	histologic analysis	N.A.	N.A.
Albumin-Cre/MST1fl/fl/MST2 fl/fl	C57BL/6J	N.A.	mass formation	Numerous (uncountable)	N.A.	histologic analysis	N.A.	N.A.
Albumin-Cre/MST1fl/fl/MST2 fl/fl	C57BL/6J	N.A.	mass formation	Numerous (uncountable)	heart left ventrile	Latex arteriography	success	hypervascular mass
Albumin-Cre/MST1fl/fl/MST2 fl/fl	C57BL/6J	N.A.	mass formation	Numerous (uncountable)	heart left ventrile	Latex arteriography	success	hypervascular mass
Albumin-Cre/MST1fl/fl/MST2 fl/fl	C57BL/6J	N.A.	mass formation	Numerous (uncountable)	heart left ventrile	Latex arteriography	success	hypervascular mass
Albumin-Cre/MST1fl/fl/MST2 fl/fl	C57BL/6J	N.A.	mass formation	Numerous (uncountable)	heart left ventrile	Latex arteriography	success	hypervascular mass
Albumin-Cre/WW45 fl/fl	C57BL/6J	N.A.	mass formation	Numerous (uncountable)	N.A.	histologic analysis	N.A.	N.A.
Albumin-Cre/WW45 fl/fl	C57BL/6J	N.A.	mass formation	Numerous (uncountable)	N.A.	histologic analysis	N.A.	N.A.
Albumin-Cre/WW45 fl/fl	C57BL/6J	N.A.	mass formation	Numerous (uncountable)	N.A.	histologic analysis	N.A.	N.A.
Albumin-Cre/WW45 fl/fl	C57BL/6J	N.A.	mass formation	Numerous (uncountable)	heart left ventrile	Latex arteriography	success	hypervascular mass
Albumin-Cre/WW45 fl/fl	C57BL/6J	N.A.	mass formation	Numerous (uncountable)	heart left ventrile	Latex arteriography	success	hypervascular mass
Albumin-Cre/WW45 fl/fl	C57BL/6J	N.A.	mass formation	Numerous (uncountable)	heart left ventrile	Latex arteriography	success	hypervascular mass
Albumin-Cre/WW45 fl/fl	C57BL/6J	N.A.	mass formation	Numerous (uncountable)	heart left ventrile	Latex arteriography	cannulation failure	N.A.
Albumin-Cre/WW45 fl/fl	C57BL/6J	N.A.	mass formation	Numerous (uncountable)	main portal vein	Latex portography	success	hypervascular mass
Albumin-Cre/WW45 fl/fl	C57BL/6J	N.A.	mass formation	Numerous (uncountable)	main portal vein	Latex portography	success	hypervascular mass
Albumin-Cre/WW45 fl/fl	C57BL/6J	N.A.	mass formation	Numerous (uncountable)	main portal vein	Latex portography	success	hypervascular mass
Albumin-Cre/WW45 fl/fl	C57BL/6J	N.A.	mass formation	Numerous (uncountable)	main portal vein	Latex portography	cannulation failure	N.A.
H-ras12V over-expressing transgenic mice	C57BL/6J	N.A.	mass formation	multiple	N.A.	histologic analysis	N.A.	N.A.
H-ras12V over-expressing transgenic mice	C57BL/6J	N.A.	mass formation	multiple	N.A.	histologic analysis	N.A.	N.A.
H-ras12V over-expressing transgenic mice	C57BL/6J	N.A.	mass formation	multiple	N.A.	histologic analysis	N.A.	N.A.
H-ras12V over-expressing transgenic mice	C57BL/6J	N.A.	mass formation	multiple	sequential (heart left ventricle and main portal vein)	dual angiography	success	hypervascular, mixed, hypovascular
H-ras12V over-expressing transgenic mice	C57BL/6J	N.A.	mass formation	multiple	sequential (heart left ventricle and main portal vein)	dual angiography	success	hypervascular, mixed, hypovascular
H-ras12V over-expressing transgenic mice	C57BL/6J	N.A.	mass formation	multiple	sequential (heart left ventricle and main portal vein)	dual angiography	success	hypervascular, mixed, hypovascular
H-ras12V over-expressing transgenic mice	C57BL/6J	N.A.	mass formation	multiple	sequential (heart left ventricle and main portal vein)	dual angiography	cannulation failure	N.A.
H-ras12V over-expressing transgenic mice	C57BL/6J	N.A.	mass formation	multiple	sequential (heart left ventricle and main portal vein)	dual angiography	cannulation failure	N.A.
H-ras12V over-expressing transgenic mice	C57BL/6J	N.A.	mass formation	multiple	sequential (heart left ventricle and main portal vein)	dual angiography	cannulation failure	N.A.
